# Supplementary material for: Age-based and reproductive biology of the Pacific Longnose Parrotfish Hipposcarus longiceps from Guam
Source: PeerJ. 2017 Nov 29;5:e4079. doi: 10.7717/peerj.4079 (PMC5712210; doi:10.7717/peerj.4079)
Supplement: Supplemental Information 2 — All biological data derived for and used in the present study. [file peerj-05-4079-s002.csv]

DATE	ISLAND	LOCATION	SPECIES	FISH_ID	FL	TL	TW	GUTTED_WT	SEX	SEX_histo	Stage_histo	GONAD_WT	COLOR_PHASE	OTOLITH_WEIGHT	AGE_1	AGE_2	AGE_3	FINAL_AGE
4/07/2011	Guam	Tanguisson	Hipposcarus_longiceps	GU1107HL01	386	395	1104	990	M	M	MAT	4.5	TP	0.023	2	2		2
4/07/2011	Guam	Tanguisson	Hipposcarus_longiceps	GU1107HL02	309	320	540	482	F	F	IMM	0.8	IP	0.0194	2	2		2
31/08/2011	Guam	Matala	Hipposcarus_longiceps	GU1108HL01	287	293	438	392	F	F	MAT	0.13	IP
31/08/2011	Guam	Matala	Hipposcarus_longiceps	GU1108HL02	315	324	586	550	F	F	MAT	5.31	IP
31/08/2011	Guam	Nomnia	Hipposcarus_longiceps	GU1108HL03	332	344	676	606	F	F	IMM	0.87	IP
9/10/2011	Guam	Guam_Fresh_Fish	Hipposcarus_longiceps	GU1110HL01	377	390	944	876	M2	M2	MAT	0.83	TP	0.032	5	5		5
9/10/2011	Guam	Guam_Fresh_Fish	Hipposcarus_longiceps	GU1110HL02	386	400	928	854	M1	M1	MAT	1.01	TP	0.0312	5	5		5
9/10/2011	Guam	Guam_Fresh_Fish	Hipposcarus_longiceps	GU1110HL03	389	404	1018	934	M2	M2	MAT	2.91	TP	0.0371	5	5		5
9/10/2011	Guam	Guam_Fresh_Fish	Hipposcarus_longiceps	GU1110HL04	360	373	860	784	M2	M2	MAT	0.8	TP	0.0247	3	3		3
9/10/2011	Guam	Guam_Fresh_Fish	Hipposcarus_longiceps	GU1110HL05	369	385	890	828	M2	M2	MAT	0.71	TP	0.0203	5	5		5
9/10/2011	Guam	Guam_Fresh_Fish	Hipposcarus_longiceps	GU1110HL06	376	390	950	864	M2	M2	MAT	1.55	TP	0.0309	3	4	4	4
9/10/2011	Guam	Guam_Fresh_Fish	Hipposcarus_longiceps	GU1110HL07	370	384	842	778	M2	M2	MAT	1.95	TP	0.0311	3	5	4	4
9/10/2011	Guam	Guam_Fresh_Fish	Hipposcarus_longiceps	GU1110HL08	388	400	1066	980	M2	M2	MAT	0.87	TP	0.0332	5	6	7	6
9/10/2011	Guam	Guam_Fresh_Fish	Hipposcarus_longiceps	GU1110HL09	364	378	794	720	M2	M2	MAT	1.13	TP	0.023	5	6	5	5
9/10/2011	Guam	Guam_Fresh_Fish	Hipposcarus_longiceps	GU1110HL10	392	408	1026	952	M2	M2	MAT	3.72	TP	0.0269	5	5		5
9/10/2011	Guam	Guam_Fresh_Fish	Hipposcarus_longiceps	GU1110HL11	329	339	692	626	F	F	MAT	12.49	IP	0.026	6	5	5	5
15/10/2011	Guam	Pago_Bay	Hipposcarus_longiceps	GU1110HL12	506	524	2520	2291	M2	M2	MAT	11.67	TP	0.0395	6	6		6
15/10/2011	Guam	Pago_Bay	Hipposcarus_longiceps	GU1110HL13	479	491	1935	1730	M2	M2	MAT	2.63	TP	0.0344	6	6		6
15/10/2011	Guam	Pago_Bay	Hipposcarus_longiceps	GU1110HL14	470	482	1794	1556	F	F	MAT	42.81	IP	0.0437	7	8	8	8
15/10/2011	Guam	Pago_Bay	Hipposcarus_longiceps	GU1110HL15	405	414	1345	1152	F	F	MAT	42.51	IP	0.0335	4	4		4
20/01/2012	Guam	Pago_Bay	Hipposcarus_longiceps	GU1201HL01	360	370	898	824	M	M	MAT	4.54	IP	0.0218	2	3	3	3
27/02/2012	Guam	Pago_Roadside	Hipposcarus_longiceps	GUHL01	218	224	139	137	F	F	IMM	0.15	IP	0.0098	1	1		1
27/02/2012	Guam	Pago_Roadside	Hipposcarus_longiceps	GUHL02	209	215	139	138	F	F	IMM	0.06	IP	0.0103	1	1		1
27/02/2012	Guam	Pago_Roadside	Hipposcarus_longiceps	GUHL03	242	249	145	144	M1	M1	IMM	0.06	IP	0.0122	2	2		2
27/04/2012	Guam	Ritidian	Hipposcarus_longiceps	GUHL04	434	445	1554	1418	M	M	MAT	4.38	TP	0.0304	3	3		3
29/04/2012	Guam	Guam_Fresh_Fish	Hipposcarus_longiceps	GUHL05	381	395	1060	982	M	M	MAT	2.55	TP	0.0323	4	5	5	5
29/04/2012	Guam	Guam_Fresh_Fish	Hipposcarus_longiceps	GUHL06	338	345	636	574	M	M	MAT	20.15	IP	0.0204	3	5	4	4
8/06/2012	Guam	Guam_Fresh_Fish	Hipposcarus_longiceps	GUHL07	258	263	316	286	F	F	IMM	0.15	IP	0.0134	1	1		1
8/06/2012	Guam	Guam_Fresh_Fish	Hipposcarus_longiceps	GUHL08	282	292	434	392	F	F	IMM	1.46	IP	0.0144	1	1		1
25/06/2012	Guam	Merizo	Hipposcarus_longiceps	GUHL09	225	231	210	196	F	F	IMM	0.08	IP	0.0101	1	1		1
25/06/2012	Guam	Merizo	Hipposcarus_longiceps	GUHL10	199	204	142	134	F	F	IMM	0.05	IP	0.0092	1	0	1	1
25/06/2012	Guam	Merizo	Hipposcarus_longiceps	GUHL11	197	203	148	138	F	F	IMM	0.1	IP	0.0089	1	0	1	1
25/06/2012	Guam	Merizo	Hipposcarus_longiceps	GUHL12	195	201	142	132	F	F	IMM	0.07	IP	0.0093	1	0	1	1
26/06/2012	Guam	SD_Market	Hipposcarus_longiceps	GUHL13	475	484	2056	1844	M	M	MAT	8.06	TP	0.0344	4	4		4
26/06/2012	Guam	SD_Market	Hipposcarus_longiceps	GUHL14	376	388	1074	952	F	F	MAT	3.42	IP	0.0227	2	2		2
26/06/2012	Guam	SD_Market	Hipposcarus_longiceps	GUHL15	328	337	598	556	F	F	IMM	0.48	IP	0.0156	1	2	2	2
10/08/2010	Guam		Hipposcarus_longiceps	GGBS-147	434		1577		F			4
13/08/2010	Guam		Hipposcarus_longiceps	GGBS-150	314		595		F			9		0.018	2	1		1
13/08/2010	Guam		Hipposcarus_longiceps	GGBS-151	312		601					0		0.016	2	2		2
26/08/2010	Guam		Hipposcarus_longiceps	GGBS-164	471		2130		M			13		0.045	6	7	7	7
26/08/2010	Guam		Hipposcarus_longiceps	GGBS-165	326		619		Unknown			2		0.015	2	2		2
26/08/2010	Guam		Hipposcarus_longiceps	GGBS-166	418		1476		F			30		0.043	9	9		9
26/08/2010	Guam		Hipposcarus_longiceps	GGBS-167	408		1256		F			23		0.038	7	9	8	8
30/08/2010	Guam	Cabras	Hipposcarus_longiceps	GGBS-169	277		427		Unknown			0		0.013	1	1		1
31/08/2010	Guam	Malojloj	Hipposcarus_longiceps	GGBS-171	345		831		F			2		0.027	3	3		3
31/08/2010	Guam	Malojloj	Hipposcarus_longiceps	GGBS-173	446		1777		F			1		0.031	4	4		4
31/08/2010	Guam	Malojloj	Hipposcarus_longiceps	GGBS-174	356		844		M			1		0.019	2	1	2	2
1/09/2010	Guam	Cocos Lagoon	Hipposcarus_longiceps	GGBS-176	378		999		Unknown			0		0.021	2	3	3	3
13/09/2010	Guam	Tarage	Hipposcarus_longiceps	GGBS-182	440		1653		M			4
13/09/2010	Guam	Tarage	Hipposcarus_longiceps	GGBS-183	382		1105		F			24
13/09/2010	Guam	Tarage	Hipposcarus_longiceps	GGBS-185	312		603		M			1
14/09/2010	Guam	Tarage	Hipposcarus_longiceps	GGBS-195	416		1365		F			28		0.036	5	5		5
14/09/2010	Guam	Tarage	Hipposcarus_longiceps	GGBS-196	443		1689		M			5		0.027	4	5	5	5
14/09/2010	Guam	Tarage	Hipposcarus_longiceps	GGBS-197	375		1035		F			28		0.022	3	4	4	4
15/09/2010	Guam	Hanom	Hipposcarus_longiceps	GGBS-199	438		1761		F			1		0.026	4	3	4	4
15/09/2010	Guam	Hanom	Hipposcarus_longiceps	GGBS-200	339		770		F			1		0.019	2	3	3	3
15/09/2010	Guam	Hanom	Hipposcarus_longiceps	GGBS-201	403		1274		F			1		0.026	3	4	4	4
22/09/2010	Guam	Inarajan	Hipposcarus_longiceps	GGBS-240	286		469		Unknown			0		0.014	1	1		1
11/10/2010	Guam	Cabras	Hipposcarus_longiceps	GGBS-243	365		924		M			0		0.02	2	2		2
11/10/2010	Guam	Cabras	Hipposcarus_longiceps	GGBS-244	326		700		M			0		0.017	2	2		2
11/10/2010	Guam	Cabras	Hipposcarus_longiceps	GGBS-245	331		682		M			0		0.017	2	2		2
13/10/2010	Guam		Hipposcarus_longiceps	GGBS-251	357		913		F			8		0.022	3	4	4	4
13/10/2010	Guam		Hipposcarus_longiceps	GGBS-252	397		1140		M			2		0.026	3	3		3
29/11/2010	Guam	West	Hipposcarus_longiceps	GECC-004	317		628		M	F	IMM	0		0.015	1	1		1
2/12/2010	Guam	Hospital Point	Hipposcarus_longiceps	GECC-007	355		944		F	F	IMM	2		0.023	3	4
2/12/2010	Guam	Hospital Point	Hipposcarus_longiceps	GECC-008	326		689		F	F	MAT	14		0.018	2	2		2
2/12/2010	Guam	Hospital Point	Hipposcarus_longiceps	GECC-009	324		716		Unknown	F	IMM	0		0.02	2	2		2
9/12/2010	Guam	East	Hipposcarus_longiceps	GECC-010	424		1457		M	M2	MAT	1.2		0.027	3	4	4	4
9/12/2010	Guam	East	Hipposcarus_longiceps	GECC-011	392		1196		F	F	MAT	23.8		0.037	5	7	7	7
9/12/2010	Guam	East	Hipposcarus_longiceps	GECC-012	455		1755		M	M2	MAT	1.2		0.029	3	4	4	4
9/12/2010	Guam	East	Hipposcarus_longiceps	GECC-013	367		969		M	M1	MAT	4.6		0.021	2	2		2
14/12/2010	Guam	Inarajan	Hipposcarus_longiceps	GECC-015	331		692		F	F	MAT	4.6		0.016	1	1		1
14/12/2010	Guam	Inarajan	Hipposcarus_longiceps	GECC-016	379		1005		F	F	MAT	9.7		0.026	6	6		6
14/12/2010	Guam	Inarajan	Hipposcarus_longiceps	GECC-017	233		225		Unknown	F	IMM	0.1		0.011	1	1		1
14/12/2010	Guam	Inarajan	Hipposcarus_longiceps	GECC-018	409		1278		F	F	MAT	13.2		0.027	4	5	5	5
17/12/2010	Guam	Inarajan	Hipposcarus_longiceps	GECC-029	462		2075		M	M2	MAT	7.1		0.038	5	8	8	8
17/12/2010	Guam	Inarajan	Hipposcarus_longiceps	GECC-030	385		1206		F	F	MAT	19		0.03	5	6	6	6
17/12/2010	Guam	Inarajan	Hipposcarus_longiceps	GECC-031	384		1156		F	F	MAT	23.7		0.031	5	5		5
17/12/2010	Guam	Inarajan	Hipposcarus_longiceps	GECC-032	419		1497		F	F	MAT	14.7		0.031	8	9	9	9
17/12/2010	Guam	Inarajan	Hipposcarus_longiceps	GECC-033	335		782		M	F	IMM	1.7		0.017	2	2		2
17/12/2010	Guam	Inarajan	Hipposcarus_longiceps	GECC-034	434		1805		M	M2	MAT	3.2		0.026	3	4	4	4
5/01/2011	Guam	Ylig	Hipposcarus_longiceps	GECC-052	420		1451		F	F	MAT	29.4		0.031	3	4	4	4
5/01/2011	Guam	Ylig	Hipposcarus_longiceps	GECC-053	514		2650		M	M1	MAT	11.3		0.052	10	7	10	10
10/01/2011	Guam	Hanom	Hipposcarus_longiceps	GECC-054	390		1130		F	F	MAT	17.6		0.024	3	4	4	4
10/01/2011	Guam	Hanom	Hipposcarus_longiceps	GECC-055	422		1451		F	F	IMM	9.8		0.028	5	5		5
31/01/2011	Guam	Urunao	Hipposcarus_longiceps	GECC-062	350		794		F	F	MAT	7.094		0.023	2	2		2
7/02/2011	Guam	Asiga/Malojloj	Hipposcarus_longiceps	GECC-070	372		1012		F	M2	IMM	1.598			3	3		3
7/02/2011	Guam	Asiga/Malojloj	Hipposcarus_longiceps	GECC-071	360		997		F	F	MAT	25.674		0.029	5	5		5
7/02/2011	Guam	Asiga/Malojloj	Hipposcarus_longiceps	GECC-072	433		1543		M	M2	MAT	0.865		0.028	3	4	3	3
7/02/2011	Guam	Asiga/Malojloj	Hipposcarus_longiceps	GECC-073	421		1591		F	F	MAT	32.354			6	7	6	6
8/02/2011	Guam	Inarajan	Hipposcarus_longiceps	GECC-077	420		1412		F	F	MAT	34.795		0.041	7	8	7	7
8/02/2011	Guam	Inarajan	Hipposcarus_longiceps	GECC-078	436		1624		M	M2	MAT	1.17		0.027	3	3		3
2/03/2011	Guam	Urunao	Hipposcarus_longiceps	GECC-089	420		1461		F	F	MAT	42.42		0.035	4	6	6	6
2/03/2011	Guam	Urunao	Hipposcarus_longiceps	GECC-090	435		1559		M	M2	MAT	3.927		0.031	4	5	5	5
2/03/2011	Guam	Urunao	Hipposcarus_longiceps	GECC-091	468		2002		F	M2	MAT	3.047		0.028	4	4		4
21/03/2011	Guam	Cabras	Hipposcarus_longiceps	GECC-113	334		782		Unknown	F	IMM	0.511		0.02	3	3		3
28/03/2011	Guam	Cocos Lagoon	Hipposcarus_longiceps	GECC-123	370		1005		F	F	IMM	0		0.019	2	2		2
28/03/2011	Guam	Cocos Lagoon	Hipposcarus_longiceps	GECC-124	230		725		F	F	IMM	0.625		0.017	1	2	2	2
4/04/2011	Guam	Tarage	Hipposcarus_longiceps	GECC-134	370		1014		F	F	MAT	30.863		0.021	2	3	2	2
4/04/2011	Guam	Tarage	Hipposcarus_longiceps	GECC-135	441		1800		F	M2	MAT	2.437		0.034	4	5	5	5
4/04/2011	Guam	Tarage	Hipposcarus_longiceps	GECC-136	423		1370		Unknown	M2	MAT	1.236		0.024	3	4	4	4
4/04/2011	Guam	Tarage	Hipposcarus_longiceps	GECC-137	358		878		F	F	MAT	17.788		0.024	3	4	4	4
4/04/2011	Guam	Tarage	Hipposcarus_longiceps	GECC-138	415		1455		F	F	MAT	42.548		0.032	4	5	5	5
4/04/2011	Guam	Tarage	Hipposcarus_longiceps	GECC-139	388		1147		F	F	MAT	32.941
10/04/2011	Guam	Inarajan	Hipposcarus_longiceps	GECC-147	335		733		F	F	IMM	0.508		0.021	1	2	2	2
10/04/2011	Guam	Inarajan	Hipposcarus_longiceps	GECC-148	432		1678		F	F	MAT	39.442		0.031	6	7	7	7
10/04/2011	Guam	Inarajan	Hipposcarus_longiceps	GECC-149	437		1676		Unknown	M2	MAT	0.917		0.031	3	4	4	4
10/04/2011	Guam	Inarajan	Hipposcarus_longiceps	GECC-150	312		533		Unknown	F	IMM	1.215		0.016	2	2	1	2
29/04/2011	Guam	Cocos Lagoon	Hipposcarus_longiceps	GECC-163	379		1102		M	M1	MAT	1.632		0.024	2	3	2	2
29/04/2011	Guam	Cocos Lagoon	Hipposcarus_longiceps	GECC-164	341		832		F	F	IMM	0.275			2	2		2
2/05/2011	Guam	Cocos Lagoon	Hipposcarus_longiceps	GECC-166	382		1076		Unknown	M2	MAT	0.606		0.023	2	3	2	2
17/05/2011	Guam	Cabras	Hipposcarus_longiceps	GECC-183	354		934		F	F	IMM	0.704		0.021	3	3		3
17/05/2011	Guam	Cabras	Hipposcarus_longiceps	GECC-184	317		611		F	F	IMM	0.69		0.015	1	2	2	2
18/05/2011	Guam	Cabras	Hipposcarus_longiceps	GECC-192	318		614		M	M2	MAT	1.049		0.015	2	2		2
1/06/2011	Guam	Hanom	Hipposcarus_longiceps	GECC-216	456		1776		M	M2	MAT	0.933		0.026	4	4		4
1/06/2011	Guam	Hanom	Hipposcarus_longiceps	GECC-217	349		858		F	F	MAT	16.794		0.027	3	3		3
13/06/2011	Guam	Tarage	Hipposcarus_longiceps	GECC-237	374		974		F	F	MAT	10.058		0.024	2	3	3	3
13/06/2011	Guam	Tarage	Hipposcarus_longiceps	GECC-238	295		492		Unknown	M	MAT	0.365		0.015	1	2	2	2
13/06/2011	Guam	Tarage	Hipposcarus_longiceps	GECC-239	409		1352		F	M2	MAT	1.047		0.023	2	3	3	3
13/06/2011	Guam	Tarage	Hipposcarus_longiceps	GECC-240	429		1570		Unknown	M2	MAT	1.26		0.028	3	4	3	3
27/06/2011	Guam	Asan	Hipposcarus_longiceps	GECC-249	263		324		Unknown	F	IMM	1.2		0.012	1	2	2	2
27/06/2011	Guam	Asan	Hipposcarus_longiceps	GECC-250	267		346		Unknown	M1	IMM	0.16		0.014	1	2	2	2
27/06/2011	Guam	Asan	Hipposcarus_longiceps	GECC-251	258		336		Unknown	F	IMM	0.27		0.015	2	2		2
27/06/2011	Guam	Asan	Hipposcarus_longiceps	GECC-252	335		784		Unknown	M	IMM?	0.161		0.017	1	2	2	2
18/07/2011	Guam		Hipposcarus_longiceps	GECC-294	455		1930		M	M2	MAT	4.018		0.032	6	6		6
18/07/2011	Guam		Hipposcarus_longiceps	GECC-295	398		1203		M	M2	MAT	2.915		0.03	6	7	6	6
18/07/2011	Guam		Hipposcarus_longiceps	GECC-296	328		663		F	F	MAT	10.675		0.02	3	3		3
25/07/2011	Guam	East	Hipposcarus_longiceps	GECC-307	502		2416		M	M2	MAT	2.209		0.044	5	7	7	7
8/08/2011	Guam	Hanom	Hipposcarus_longiceps	GECC-321	403		1337		F	F	MAT	32		0.029	5	6	5	5
8/08/2011	Guam	Hanom	Hipposcarus_longiceps	GECC-322	431		1490		F	F	MAT	23		0.035	4	6	6	6
8/08/2011	Guam	Hanom	Hipposcarus_longiceps	GECC-323	477		2171		F	M	MAT	8.84		0.043	6	6		6
8/08/2011	Guam	Hanom	Hipposcarus_longiceps	GECC-324	297		474		Unknown	M1	IMM	0.08		0.02	2	2		2
8/08/2011	Guam	Hanom	Hipposcarus_longiceps	GECC-325	390		1089		F	M2	MAT	19.15		0.025	3	5	5	5
24/09/2011	Guam	Ylig	Hipposcarus_longiceps	GECC-417	481		1967		Unknown	M2	MAT	0.51		0.029	4	4		4
4/10/2011	Guam	Urunao	Hipposcarus_longiceps	GECC-473	450		2012		M	M	MAT	2.1		0.031	4	4		4
4/10/2011	Guam	Urunao	Hipposcarus_longiceps	GECC-474	323		657		F	F	IMM	1.56		0.021	2	2		2
4/10/2011	Guam	Urunao	Hipposcarus_longiceps	GECC-475	381		1102		Unknown	M2	IMM	1.64		0.024	3	4	4	4
17/10/2011	Guam	Tarage	Hipposcarus_longiceps	GECC-486	432		1686		F	M2		5.5		0.038	6	7	7	7
17/10/2011	Guam	Tarage	Hipposcarus_longiceps	GECC-487	313		614		F	F	MAT	5.8		0.018	3	3		3
17/10/2011	Guam	Tarage	Hipposcarus_longiceps	GECC-488	412		1406		F	M2		4.2		0.029	3	4	4	4
25/10/2011	Guam	Marble Cave	Hipposcarus_longiceps	GECC-496	457		1716		F	M2		3.9		0.032	5	5		5
25/10/2011	Guam	Marble Cave	Hipposcarus_longiceps	GECC-497	476		2283		F	M2		2.1		0.038	5	5		5
25/10/2011	Guam	Marble Cave	Hipposcarus_longiceps	GECC-498	287		436		F	F	MAT	6.6		0.017	2	1	1	1
16/11/2011	Guam	Cocos Lagoon	Hipposcarus_longiceps	GECC-508	342		768		F	F	MAT	5.5		0.021	2	2		2
16/11/2011	Guam	Cabras	Hipposcarus_longiceps	GECC-509	330		768		Unknown	F	IMM	0.5		0.019	2	2		2
21/11/2011	Guam	Merizo	Hipposcarus_longiceps	GECC-517	425		1464		F	M2		1.3		0.03	3	3		3
22/11/2011	Guam	Cabras	Hipposcarus_longiceps	GECC-519	498		2394		F	M2		5		0.039	5	6	5	5
29/11/2011	Guam	Cocos Lagoon	Hipposcarus_longiceps	GECC-524	432		1603		F	F	MAT	1.4		0.026	3	2	2	2
19/12/2011	Guam	Umatac	Hipposcarus_longiceps	GECC-534	458		1944		M	M2		5.1		0.028	4	5	4	4
19/12/2011	Guam	Umatac	Hipposcarus_longiceps	GECC-535	463		2007		M	M2		1.5		0.032	5	6	5	5
19/12/2011	Guam	Umatac	Hipposcarus_longiceps	GECC-536	467		2052		M	M2		2.2		0.029	6	5	5	5
26/12/2011	Guam	Cocos Lagoon	Hipposcarus_longiceps	GECC-540	354		894		Unknown	F	IMM	0.1		0.017	2	2		2
26/12/2011	Guam	Cocos Lagoon	Hipposcarus_longiceps	GECC-541	348		785		Unknown	F	IMM	1.6		0.018	3	2	2	2
27/12/2011	Guam	Merizo	Hipposcarus_longiceps	GECC-548	306		529		Unknown	F	IMM	0.5		0.014	1	1		1
27/12/2011	Guam	Merizo	Hipposcarus_longiceps	GECC-549	354		830		Unknown	F	IMM	1.4		0.017	1	1		1
13/02/2012	Guam	Cocos Lagoon	Hipposcarus_longiceps	GECC-564	351		896		Unknown	M2		0.2		0.021	2	3	2	2
26/03/2012	Guam		Hipposcarus_longiceps	GCDD-005	490		2154		M	M2		0.155		0.05	10	10		10
9/04/2012	Guam	Cabras	Hipposcarus_longiceps	GECC-570	381		1089		F	F	MAT	3		0.023	3	3		3
18/04/2012	Guam	Asiga/Malojloj	Hipposcarus_longiceps	GECC-578	501		2630		M	M2		2		0.048	9	9		9
30/04/2012	Guam	Inarajan	Hipposcarus_longiceps	GCDD-010	465		1977		M	M2		1.2		0.038	5	5		5
9/05/2012	Guam	Cocos Lagoon	Hipposcarus_longiceps	GECC-604	368		926		F	F	MAT	16.7		0.029	4	6	5	5
9/05/2012	Guam	Cocos Lagoon	Hipposcarus_longiceps	GECC-605	290		498			F	IMM			0.013	1	2	2	2
14/05/2012	Guam	Cocos Lagoon	Hipposcarus_longiceps	GECC-606	413		1410		F	M2		1		0.022	2	3	3	3
14/05/2012	Guam	Cocos Lagoon	Hipposcarus_longiceps	GECC-607	468		2167		F	M2		4.1		0.033	4	6	5	5
14/05/2012	Guam	Inarajan	Hipposcarus_longiceps	GCDD-017	262		341		M	F	IMM	0.1		0.011	1	1		1
28/05/2012	Guam	East	Hipposcarus_longiceps	GCDD-029	276		404		M	F	IMM	0.1		0.015	1	1		1
28/05/2012	Guam	East	Hipposcarus_longiceps	GECC-615	414		1320		F	F	MAT	10.7		0.036	5	6	5	5
28/05/2012	Guam	East	Hipposcarus_longiceps	GECC-616	317		617		Unknown	F	IMM	0.4		0.017	1	2	2	2
29/05/2012	Guam	Cocos Lagoon	Hipposcarus_longiceps	GCDD-031	456		2002		M	M2		2.5		0.031	5	5		5
29/05/2012	Guam	Cocos Lagoon	Hipposcarus_longiceps	GECC-618	260		635		Unknown	F	IMM	0.1		0.012	1	0	1	1
29/05/2012	Guam	Cocos Lagoon	Hipposcarus_longiceps	GECC-619	249		279		Unknown	F	IMM	0.1		0.011	1	1		1
27/06/2012	Guam	Inarajan	Hipposcarus_longiceps	GCDD-036	265		331		M	M2		0.2		0.012	1	1
27/06/2012	Guam	Inarajan	Hipposcarus_longiceps	GCDD-037	422		1481		F	F	MAT	13.1		0.035	6	6		6
18/07/2012	Guam	Malojloj	Hipposcarus_longiceps	GECC-638	470		1971		M	M2		4.1		0.033	4	5	4	4
18/07/2012	Guam	Malojloj	Hipposcarus_longiceps	GECC-639	425		1455		F	F	MAT	39.5		0.035	6	6		6
18/07/2012	Guam	Malojloj	Hipposcarus_longiceps	GECC-640	294		472		Unknown	F	IMM	0.3		0.013	1	1		1
18/07/2012	Guam	Malojloj	Hipposcarus_longiceps	GECC-641	284		423		Unknown	F	IMM	31		0.016	1	1		1
18/07/2012	Guam	Malojloj	Hipposcarus_longiceps	GECC-642	393		1142		F	F	MAT	29.6		0.032	5	6	6	6
18/07/2012	Guam	Malojloj	Hipposcarus_longiceps	GECC-643	487		2250		M	M2		5.7		0.042	5	6	6	6
24/07/2012	Guam	Inarajan	Hipposcarus_longiceps	GCDD-043	487		2288		M	M2		2		0.035	5	6	5	5
24/07/2012	Guam	Inarajan	Hipposcarus_longiceps	GECC-653	395		1324		Unknown	M2		1.4		0.022	2	3	4	3
24/07/2012	Guam	Inarajan	Hipposcarus_longiceps	GECC-654	460		1987		F	F	MAT	66		0.04	6	6		6
26/08/2012	Guam	Inarajan	Hipposcarus_longiceps	GCDD-067	305		533		M	F	IMM	0.9		0.016	1	1		1
28/08/2012	Guam	Inarajan	Hipposcarus_longiceps	GCDD-074	442		1666		M	M2		1.4		0.029	5	5		5
16/10/2012	Guam	Inarajan	Hipposcarus_longiceps	GECC-699	445		1707		M	M2		2.1		0.036	4	4		4
16/10/2012	Guam	Inarajan	Hipposcarus_longiceps	GECC-700	285		447		Unknown	F	IMM	0.2		0.013	1	1		1
16/10/2012	Guam	Inarajan	Hipposcarus_longiceps	GECC-701	314		592		F	F	MAT	9.2		0.014	1	2	1	1
16/10/2012	Guam	Inarajan	Hipposcarus_longiceps	GECC-702	329		674		F	F	MAT	12.2		0.02	2	2		2
16/10/2012	Guam	Inarajan	Hipposcarus_longiceps	GECC-703	318		601		M	F	IMM	0.9		0.02	2	2		2
27/11/2012	Guam	South	Hipposcarus_longiceps	GECC-707	278		405		Unknown	F	IMM	0.2		0.012	1	2	1	1
27/11/2012	Guam	South	Hipposcarus_longiceps	GECC-708	400		1173		F	F	MAT	25.7		0.024	4	4		4
27/11/2012	Guam	South	Hipposcarus_longiceps	GECC-709	304		498		Unknown	F	IMM	0.2		0.015	1	1		1
3/12/2012	Guam	Cocos Lagoon	Hipposcarus_longiceps	GCDD-135	310		628		F	F	IMM	1.8		0.017	2	3	3	3
10/12/2012	Guam	Cocos Lagoon	Hipposcarus_longiceps	GCDD-142	335		714		M	M2		0.1		0.019	2	2		2
18/12/2012	Guam	Cocos Lagoon	Hipposcarus_longiceps	GCDD-144	420		1340		M	M2		0.7		0.025	3	3		3
18/12/2012	Guam	Cocos Lagoon	Hipposcarus_longiceps	GCDD-145	335		707		M	F	IMM	0.9		0.018	1	2	2	2
7/01/2013	Guam	Cetti Bay	Hipposcarus_longiceps	GECC-727	337		760		F	F	MAT	6		0.016	1	2	2	2
7/01/2013	Guam	Cetti Bay	Hipposcarus_longiceps	GECC-728	480		2137		F	M2		4		0.032	4	4		4
19/02/2013	Guam	Cocos Lagoon	Hipposcarus_longiceps	GCDD-156	420		1324		M	F	MAT	26.5		0.041	8	8		8
19/02/2013	Guam	Cocos Lagoon	Hipposcarus_longiceps	GCDD-157	360		872		M			0.5		0.021	1	2	2	2
20/02/2013	Guam	Cabras	Hipposcarus_longiceps	GECC-737	357		898		Unknown	M2		0.3		0.017	2	2		2
4/03/2013	Guam	Cocos Lagoon	Hipposcarus_longiceps	GCDD-165	367		977		M	F	MAT	3.5
6/03/2013	Guam	Cocos Lagoon	Hipposcarus_longiceps	GECC-758	384		1092		F	F	MAT	28.4		0.025	3	4	4	4
6/03/2013	Guam	Cocos Lagoon	Hipposcarus_longiceps	GECC-759	381		1060		F	F	MAT	26		0.028	3	4	3	3
6/03/2013	Guam	Cocos Lagoon	Hipposcarus_longiceps	GECC-760	298		487		F	F	IMM	0.1		0.015	1	2	2	2
6/03/2013	Guam	Cocos Lagoon	Hipposcarus_longiceps	GECC-761	237		235		Unknown	F	IMM	0.1		0.012	1	1		1
18/03/2013	Guam	Cocos Lagoon	Hipposcarus_longiceps	GECC-769	350		780		F			17.2		0.023	3	4	4	4
18/03/2013	Guam	Cocos Lagoon	Hipposcarus_longiceps	GECC-770	357		952		F	M2		0.8		0.018	2	2		2
18/03/2013	Guam	Cocos Lagoon	Hipposcarus_longiceps	GECC-771	288		450		Unknown	F	IMM	0.3		0.014	1	2	2	2
2/04/2013	Guam		Hipposcarus_longiceps	GECC-782	337		765		F	F	MAT	20.9		0.019	2	3	3	3
2/04/2013	Guam		Hipposcarus_longiceps	GECC-783	361		981		F	F	IMM	3		0.022	2	2		2
2/04/2013	Guam		Hipposcarus_longiceps	GECC-784	355		922		F	F	IMM	2		0.02	2	2		2
7/07/2013	Guam		Hipposcarus_longiceps	GECC-799	466		1904		F			2.6		0.036	7	7		7
7/07/2013	Guam		Hipposcarus_longiceps	GECC-800	482		2125		F	M2		20.3		0.039	6	6		6
7/07/2013	Guam		Hipposcarus_longiceps	GECC-801	480		2075		F	M1		8.9		0.046	8	8		8
7/07/2013	Guam		Hipposcarus_longiceps	GECC-802	457		1736		M	M2		2.2		0.033	5	5		5
7/07/2013	Guam		Hipposcarus_longiceps	GECC-803	471		2007		M	M2		2.1		0.037	6	6		6
19/08/2013	Guam	Hawaiian Rock (E/NE)	Hipposcarus_longiceps	GECC-851	440		1879		Unknown	M2		1.4		0.032	4	6	6	6
19/08/2013	Guam	Hawaiian Rock (E/NE)	Hipposcarus_longiceps	GECC-852	440		1765		F	F	MAT	55.2		0.039	7	7		7
19/08/2013	Guam	Hawaiian Rock (E/NE)	Hipposcarus_longiceps	GECC-853	335		762		F	F	MAT	8.2		0.019	2	2		2
19/08/2013	Guam	Hawaiian Rock (E/NE)	Hipposcarus_longiceps	GECC-854	493		2308		MM	M2		3.3		0.038	5	5		5
19/08/2013	Guam	Hawaiian Rock (E/NE)	Hipposcarus_longiceps	GECC-855	428		1588		F	F	MAT	43.2		0.035	6	5	5	5
19/08/2013	Guam	Hawaiian Rock (E/NE)	Hipposcarus_longiceps	GECC-856	491		2269		F	M2		3.2		0.035	4	4		4
30/03/2014	Guam	Cocos Lagoon	Hipposcarus_longiceps	GECC-894	358		927		F	F	MAT	25.8		0.025	4	5	5	5
30/03/2014	Guam	Cocos Lagoon	Hipposcarus_longiceps	GECC-895	385		1125		Unknown	M2		0.6		0.021	2	2		2
30/03/2014	Guam	Cocos Lagoon	Hipposcarus_longiceps	GECC-896	290		470		Unknown	F	IMM	0.4		0.015	1	2	2	2
30/03/2014	Guam	Cocos Lagoon	Hipposcarus_longiceps	GECC-897	349		764		F	F	MAT	14.7		0.02	2	2		2
1/04/2014	Guam	Cocos Lagoon	Hipposcarus_longiceps	GECC-898	462		1606		M	M1		8.4		0.036	4	5	5	5
2/04/2014	Guam	Cocos Lagoon	Hipposcarus_longiceps	GECC-900	306		497		F	F	MAT	9		0.019	1	2	2	2
2/04/2014	Guam	Cocos Lagoon	Hipposcarus_longiceps	GECC-901	410		1314		F	M2		2.1		0.022	2	2		2
2/04/2014	Guam	Cocos Lagoon	Hipposcarus_longiceps	GECC-902	452		1641		Unknown	M2		1.4		0.025	3	4	4	4
6/05/2014	Guam	Inarajan	Hipposcarus_longiceps	GECC-921	335		725		F	F	MAT	15.5		0.02	1	2	2	2
6/05/2014	Guam	Inarajan	Hipposcarus_longiceps	GECC-922	348		892		F	F	IMM	2.4		0.02	1	2	2	2
6/05/2014	Guam	Inarajan	Hipposcarus_longiceps	GECC-923	425		1588		M	M1		3.9		0.026	3	3		3
6/05/2014	Guam	Inarajan	Hipposcarus_longiceps	GECC-924	456		1882		M	M2		4		0.03	4	4		4
11/05/2014	Guam	North	Hipposcarus_longiceps	GVDP-009	472		2180		M	M2		5.4		0.037	5	5		5
11/05/2014	Guam	North	Hipposcarus_longiceps	GVDP-010	375		1971		F	F	MAT	17.6		0.022	4	4		4
21/05/2014	Guam	Cocos Lagoon	Hipposcarus_longiceps	GECC-938	315		756		F			10.7		0.021	3	3		3
21/05/2014	Guam	Cocos Lagoon	Hipposcarus_longiceps	GECC-941	444		1710		M			1		0.031	5	5		5
21/05/2014	Guam	Cocos Lagoon	Hipposcarus_longiceps	GVDP-027	418		1383		Unknown	M		0.5		0.026	2	3	3	3
21/05/2014	Guam	Cocos Lagoon	Hipposcarus_longiceps	GVDP-028	411		1279		Unknown			1		0.025	3	3		3
2/06/2014	Guam	Merizo	Hipposcarus_longiceps	GVDP-031	335		684		F	F	MAT	12.1		0.021	2	2		2
2/06/2014	Guam	Merizo	Hipposcarus_longiceps	GVDP-032	375		1090		M	F	MAT	3.6		0.021	2	2		2
2/06/2014	Guam	Merizo	Hipposcarus_longiceps	GVDP-033	292		464							0.013	1	1		1
2/06/2014	Guam	Merizo	Hipposcarus_longiceps	GVDP-034	289		440		Unknown	M2		0.5		0.014	1	1		1
4/06/2014	Guam	Merizo	Hipposcarus_longiceps	GVDP-037	310		539		F	F	MAT	10.2		0.018	1	2	2	2
4/06/2014	Guam	Merizo	Hipposcarus_longiceps	GVDP-038	334		727		M	M1		5.8		0.017	2	2		2
4/06/2014	Guam	Merizo	Hipposcarus_longiceps	GVDP-039	391		1091		Unknown	M1		0.5		0.019	2	3	3	3
11/06/2014	Guam	Tarage	Hipposcarus_longiceps	GVDP-044	476		2158		M	M2		3.3		0.031	4	5	5	5
11/06/2014	Guam	Tarage	Hipposcarus_longiceps	GVDP-045	448		1625		M	M2		2.4			4	5	5	5
11/06/2014	Guam	Tarage	Hipposcarus_longiceps	GVDP-046	367		949		F	F	MAT	13.7		0.025	3	4	4	4
13/06/2014	Guam	Hanom	Hipposcarus_longiceps	GECC-955	307		532		Unknown			0.5		0.017	1	2	2	2
13/06/2014	Guam	Hanom	Hipposcarus_longiceps	GECC-956	460		1848		F	M2		1.6		0.037	4	4		4
13/06/2014	Guam	Hanom	Hipposcarus_longiceps	GECC-957	325		642		Unknown	M2		0.1		0.019	1	2	2	2
13/06/2014	Guam	Hanom	Hipposcarus_longiceps	GECC-958	405		1273		F	M2		1.4		0.025	3	3		3
13/06/2014	Guam	Hanom	Hipposcarus_longiceps	GECC-959	459		1918		Unknown			1.7		0.035	5	5		5
11/08/2014	Guam	Inarajan	Hipposcarus_longiceps	GVDP-064	378		1039		F	F	MAT	31.8		0.025	3	4	3	3
11/08/2014	Guam	Inarajan	Hipposcarus_longiceps	GVDP-065	379		1102		F	F	MAT	32		0.028	4	4		4
11/08/2014	Guam	Inarajan	Hipposcarus_longiceps	GVDP-066	396		1090		F			25.7		0.03	3	4	3	3
11/08/2014	Guam	Inarajan	Hipposcarus_longiceps	GVDP-067	361		860		F	F	MAT	22.3		0.022	3	4	5	4
11/08/2014	Guam	Inarajan	Hipposcarus_longiceps	GVDP-068	421		1462		M			1		0.023	2	2		2
25/08/2014	Guam	Inarajan	Hipposcarus_longiceps	GECC-967	437		1639		F	F	MAT	42.9		0.039	9	9		9
25/08/2014	Guam	Inarajan	Hipposcarus_longiceps	GECC-968	441		1734		F	M2		1.6		0.03	3	4	5	4
16/11/2014	Guam	Cocos Lagoon	Hipposcarus_longiceps	GECC-989	378		986		F	M2		1.1		0.02	3	3		3
16/11/2014	Guam	Cocos Lagoon	Hipposcarus_longiceps	GECC-990	385		1067		F	M2		0.8		0.02	2	1	2	2
16/11/2014	Guam	Cocos Lagoon	Hipposcarus_longiceps	GECC-991	326		666		Unknown	F	IMM	0.2		0.019	1	2	1	1
15/12/2014	Guam	Cocos Lagoon	Hipposcarus_longiceps	GVDP-123	276		434		Unknown	F	IMM	0.3		0.016	1	1		1
15/12/2014	Guam	Cocos Lagoon	Hipposcarus_longiceps	GVDP-124	275		394		Unknown	F	IMM	0.1		0.013	1	1		1
15/12/2014	Guam	Cocos Lagoon	Hipposcarus_longiceps	GVDP-125	268		388		Unknown	F	IMM	0.2		0.012	1	1		1
16/12/2014	Guam	Cocos Lagoon	Hipposcarus_longiceps	GVDP-132	337		736		Unknown					0.017	1	1		1
16/12/2014	Guam	Cocos Lagoon	Hipposcarus_longiceps	GVDP-133	358		831		F	F	MAT	19.7		0.022	4	4		4
29/12/2014	Guam	Cocos Lagoon	Hipposcarus_longiceps	GVDP-135	460		1816		M	M2		1		0.029	3	3		3
18/02/2015	Guam	Cocos Lagoon	Hipposcarus_longiceps	GVDP-147	289		484		Unknown	F	IMM	0.4		0.014	1	2	2	2
18/02/2015	Guam	Cocos Lagoon	Hipposcarus_longiceps	GVDP-148	341		748		F			10.8		0.019	2	2		2
18/02/2015	Guam	Cocos Lagoon	Hipposcarus_longiceps	GVDP-149	292		479		M			9.2		0.013	1	2	2	2
18/02/2015	Guam	Cocos Lagoon	Hipposcarus_longiceps	GVDP-150	393		1130		F	F	MAT	22.2		0.024	4	4		4
7/04/2015	Guam	Cocos Lagoon	Hipposcarus_longiceps	GECC-1021	236		250		Unknown					0.009	1	1		1
7/04/2015	Guam	Cocos Lagoon	Hipposcarus_longiceps	GECC-1022	246		301		Unknown					0.012	1	1		1
7/04/2015	Guam	Cocos Lagoon	Hipposcarus_longiceps	GECC-1023	289		478		Unknown					0.013	1	2	2	2
7/04/2015	Guam	Cocos Lagoon	Hipposcarus_longiceps	GECC-1024	340		830		F	F	IMM	1		0.02	2	2		2
12/04/2015	Guam	Agat	Hipposcarus_longiceps	GVDP-168	440		1711		M	M2		1.8		0.029	3	4	3	3
22/04/2015	Guam	Cocos Lagoon	Hipposcarus_longiceps	GVDP-173	358		930		F	F	IMM	1		0.018	1	2	2	2
22/04/2015	Guam	Cocos Lagoon	Hipposcarus_longiceps	GVDP-174	356		942		F	F	MAT	5.4		0.021	2	3	2	2
29/07/2015	Guam	Cocos Lagoon	Hipposcarus_longiceps	GVDP-258	272		366		Unknown	F	IMM	0.1		0.012	1	2	2	2
29/07/2015	Guam	Cocos Lagoon	Hipposcarus_longiceps	GVDP-259	310		517		F	F	IMM	1.2		0.014	1	2	2	2
1/08/2015	Guam	Cabras	Hipposcarus_longiceps	GECC-1138	469		1863		F	M2		3.4		0.03	4	3	4	4
1/09/2015	Guam	Merizo	Hipposcarus_longiceps	GECC-1156	442		1706		F	M2		4.5		0.03	5	4	4	4
1/09/2015	Guam	Merizo	Hipposcarus_longiceps	GECC-1157	406		1312		Unknown	M2		1.3		0.021	3	3		3
1/09/2015	Guam	Merizo	Hipposcarus_longiceps	GECC-1158	370		968		F	M2		1.5		0.019	3	3		3
1/09/2015	Guam	Merizo	Hipposcarus_longiceps	GECC-1159	355		584		F	F	MAT	20.8
1/09/2015	Guam	Merizo	Hipposcarus_longiceps	GECC-1160	298		502							0.015	1	1		1
30/09/2015	Guam	Merizo	Hipposcarus_longiceps	GECC-1168	207		171
30/09/2015	Guam	Merizo	Hipposcarus_longiceps	GECC-1169	188		130
30/09/2015	Guam	Merizo	Hipposcarus_longiceps	GECC-1170	204		163
30/09/2015	Guam	Merizo	Hipposcarus_longiceps	GECC-1171	198		144
30/09/2015	Guam	Merizo	Hipposcarus_longiceps	GECC-1172	215		180
30/09/2015	Guam	Merizo	Hipposcarus_longiceps	GECC-1173	201		156
30/09/2015	Guam	Merizo	Hipposcarus_longiceps	GECC-1174	211		182
30/09/2015	Guam	Merizo	Hipposcarus_longiceps	GECC-1175	190		132
14/10/2015	Guam	South	Hipposcarus_longiceps	GECC-1188	210		191
14/10/2015	Guam	South	Hipposcarus_longiceps	GECC-1189	209		172
14/10/2015	Guam	South	Hipposcarus_longiceps	GECC-1190	203		175
14/10/2015	Guam	South	Hipposcarus_longiceps	GECC-1191	202		161
14/10/2015	Guam	South	Hipposcarus_longiceps	GECC-1192	210		184
14/10/2015	Guam	South	Hipposcarus_longiceps	GVDP-377	200		149
1/12/2015	Guam	Merizo	Hipposcarus_longiceps	GVDP-388	327		686		F	F	MAT	18
2/12/2015	Guam	Merizo	Hipposcarus_longiceps	GVDP-389	329		688		F	F	MAT	16.2
2/12/2015	Guam	Ritidian Point	Hipposcarus_longiceps	GVDP-404	357		794		F	F	MAT	12.1
2/12/2015	Guam	Merizo	Hipposcarus_longiceps	GVDP-413	392		1108		F	F	MAT	27.1
2/12/2015	Guam	Cocos Lagoon	Hipposcarus_longiceps	GKAR-4	376		941		F	F	MAT	27.1
3/02/2016	Guam	Cocos Lagoon	Hipposcarus_longiceps	GKAR-5	323		651		F	F	MAT	14.3
3/02/2016	Guam	Merizo	Hipposcarus_longiceps	GCBL-1	344		729		F	F	MAT	13.1
3/02/2016	Guam	Merizo	Hipposcarus_longiceps	GCBL-2	445		1729		F	M2		4.5
3/02/2016	Guam	Merizo	Hipposcarus_longiceps	GCBL-3	345		774		F	F	MAT	14.6
3/02/2016	Guam	Merizo	Hipposcarus_longiceps	GCBL-4	427		1566		F	M2		2.5
1/03/2016	Guam	Merizo	Hipposcarus_longiceps	GCBL-5	509		2188		M	M2		6.7
7/03/2016	Guam		Hipposcarus_longiceps	GECC-1193	341		745		F	F	IMM	2
4/04/2016	Guam	Cocos Lagoon	Hipposcarus_longiceps	GECC-1195	365		993		Unknown	M2		0.7
4/04/2016	Guam	Cocos Lagoon	Hipposcarus_longiceps	GECC-1196	342		810		Unknown	F	IMM	0.2
4/04/2016	Guam	Cocos Lagoon	Hipposcarus_longiceps	GECC-1197	382		1150		F	M2		1
4/04/2016	Guam	Ylig	Hipposcarus_longiceps	GECC-1198	514		2612		F	M2		10
4/04/2016	Guam	Merizo	Hipposcarus_longiceps	GECC-1215	463		1791		M	M1		16.9
4/04/2016	Guam	Merizo	Hipposcarus_longiceps	GECC-1216	338		685		F	F	MAT	11.6
4/04/2016	Guam	Merizo	Hipposcarus_longiceps	GECC-1217	299		487		F	F	MAT	8.5
11/04/2016	Guam	Cocos Lagoon	Hipposcarus_longiceps	GECC-1239	400		1263		Unknown	M2		1.3
11/04/2016	Guam	Cocos Lagoon	Hipposcarus_longiceps	GECC-1240	434		1581		F	M2		1.9
11/04/2016	Guam	Cocos Lagoon	Hipposcarus_longiceps	GECC-1241	354		830		F	F	MAT	21.3
11/04/2016	Guam	Cocos Lagoon	Hipposcarus_longiceps	GECC-1242	352		853		F	F	MAT	22
11/04/2016	Guam	Cocos Lagoon	Hipposcarus_longiceps	GECC-1243	305		501		F	F	MAT	8.7
30/05/2016	Guam		Hipposcarus_longiceps	GECC-1249	421		1424		F			2.6
